# Supplementary material for: Gene Panel Sequencing Identifies a Novel RYR1 p.Ser2300Pro Variant as Candidate for Malignant Hyperthermia with Multi-Minicore Myopathy
Source: Genes (Basel). 2022 Sep 26;13(10):1726. doi: 10.3390/genes13101726 (PMC9601532; doi:10.3390/genes13101726)
Supplement: Supplementary file 1 [file genes-13-01726-s001.zip]

Archive with 1 entries (1 files):
- genes-1895524-supplementary.pdf
